# Supplementary material for: Diagnostic Yield of Endoscopic Ultrasound-Guided Liver Biopsy in Comparison to Percutaneous Liver Biopsy: A Meta-Analysis of Randomized Controlled Trials and Trial Sequential Analysis
Source: Diagnostics (Basel). 2024 Jun 12;14(12):1238. doi: 10.3390/diagnostics14121238 (PMC11203010; doi:10.3390/diagnostics14121238)
Supplement: Supplementary file 1 [file diagnostics-14-01238-s001.zip]

Archive with 1 entries (1 files):
- diagnostics-3051578-supplementary.pdf
